# Supplementary material for: Inhibitors of Brassinosteroid Biosynthesis and Signal Transduction
Source: Molecules. 2019 Nov 29;24(23):4372. doi: 10.3390/molecules24234372 (PMC6930552; doi:10.3390/molecules24234372)
Supplement: Supplementary file 1 [file molecules-24-04372-s001.zip]

Archive with 2 entries (2 files):
- Supplementary File S2 Proofs.xlsx
- Supplementary File S1 R1.xlsx
