# Supplementary material for: Inhibitors of Brassinosteroid Biosynthesis and Signal Transduction
Source: Molecules. 2019 Nov 29;24(23):4372. doi: 10.3390/molecules24234372 (PMC6930552; doi:10.3390/molecules24234372)
Supplement: Supplementary file 1 [file molecules-24-04372-s001.zip › Supplementary File S1 R1.xlsx]

## Sheet: BRZ1
Compound:		BRZ
Calculation											Original data: hypocotyl length in cm
Concentration		Hypocotyl length		Hypocotyl	ABS(lc-l)/lc						No.	Concentration in µmol/l
in µmol/l		Avearge	SD in cm	length calc.							No.	0	0.001	0.003	0.01	0.03	0.1	0.3	1	3	10	30	100
		in cm	in cm	in cm							1	2	1.8	2	1.5	1.5	1.3	1.3	1	0.3	0.2	0.3	0.3
1e-100	*	1.81	0.209021	1.75562	0.0309771		SUM	0.440868			2	1.9	1.9	1.8	1.4	1.8	1.5	1	1	0.4	0.3	0.3	0.3
0.001		1.76333	0.400416	1.75506	0.00471307						3	1.8	2	1.8	1.6	1.6	1.9	1	0.5	0.3	0.2	0.3	0.3
0.003		1.75333	0.248767	1.75333	3.10303e-07		max	1.75562	cm		4	1.8	1.9	1.5	1.9	1.5	1.9	1	0.7	0.3	0.2	0.3	0.2
0.01		1.49667	0.352805	1.74491	0.142265		min	0.276679	cm		5	1.7	2	1.9	1.6	1.5	1.5	1	0.5	0.5	0.3	0.3	0.2
0.03		1.51667	0.317407	1.71245	0.114331		nH	-1.28895			6	2	2	2	1.9	1.5	1.6	1.2	1	0.4	0.2	0.3	0.3
0.1		1.55667	0.308146	1.57183	0.00964893		IC50	0.454899	µmol/l		7	1.9	2	1.9	1.6	1.5	1.6	1.5	0.5	0.5	0.2	0.3	0.2
0.3		1.21	0.188186	1.20991	7.26727e-05						8	1.8	2	2	1.5	1.5	1.4	1.1	0.5	0.4	0.2	0.3	0.3
1		0.67	0.215198	0.67	4.27076e-07						9	1.6	2	2	1.9	1.8	1.2	1	0.5	0.4	0.2	0.3	0.3
3		0.37	0.0876907	0.396198	0.0661247						10	2	1.9	1.7	1.6	2	1.4	1.3	0.6	0.4	0.3	0.3	0.3
10		0.313333	0.0860366	0.303722	0.0316457						11	2.2	2.5	1.5	1.6	1.5	2.1	1.5	1	0.3	0.4	0.2	0.2
30		0.283333	0.0461133	0.283333	1.68189e-07						12	1.5	1.8	1.9	1.5	1.5	2	1.2	1	0.3	0.4	0.2	0.2
100		0.266667	0.0479463	0.278093	0.0410895						13	1.8	1.5	1.5	1.2	1.8	1.7	1.2	1	0.3	0.3	0.2	0.2
											14	1.8	1.7	1.5	1.5	1.5	1.5	1.2	1	0.4	0.4	0.2	0.2
											15	1.8	1.3	1.6	1.5	1.5	1.5	1	0.6	0.5	0.3	0.2	0.2
											16	1.5	1.9	1.5	1.6	1.8	1.5	1.4	0.5	0.5	0.4	0.3	0.3
											17	1.8	1.5	1.3	1	1.5	1.5	1	0.7	0.5	0.4	0.3	0.3
											18	2	1.7	1.8	1.6	1.5	2	1.1	0.5	0.3	0.4	0.2	0.2
											19	1.8	1.9	1.8	1.5	1.5	1	1.8	1	0.3	0.4	0.3	0.3
											20	2	1.8	1.8	2	1.6	1	1.1	0.8	0.3	0.3	0.3	0.3
											21	1.7	1.5	1.6	1.4	1.5	1.5	1	0.5	0.3	0.4	0.3	0.3
											22	2.1	1.8	1.9	1.6	1.5	1.8	1.3	0.5	0.2	0.3	0.3	0.3
											23	2	1.7	2	1.5	1.5	1	1.3	0.5	0.5	0.2	0.3	0.3
											24	1.3	2	1.5	1.5	0	1.7	1.3	0.6	0.4	0.4	0.3	0.3
											25	1.8	1.7	1.6	1.2	1.7	2	1.3	0.5	0.3	0.2	0.3	0.3
											26	1.5	0	2	1.7	1.5	1.1	1.3	0.5	0.3	0.4	0.3	0.3
											27	1.5	2	1.5	1.3	1.4	1.5	1.1	0.5	0.3	0.4	0.3	0.3
											28	2	1.7	2.5	0	1.5	1.9	1.3	0.6	0.3	0.4	0.4	0.2
											29	1.7	1.7	1.6	1.6	1.5	1.5	1.3	0.5	0.5	0.3	0.3	0.3
											30	2	1.7	1.6	1.6	1.5	1.6	1.2	0.5	0.4	0.4	0.3	0.3
											Average	1.81	1.76333	1.75333	1.49667	1.51667	1.55667	1.21	0.67	0.37	0.313333	0.283333	0.266667
	*	The value for the control (0 µmol/l) was mathematically treated as 10-100 µmol/l									SD	0.209021	0.400416	0.248767	0.352805	0.317407	0.308146	0.188186	0.215198	0.0876907	0.0860366	0.0461133	0.0479463
											SD in %	11.5481	22.7079	14.1882	23.5727	20.9279	19.7953	15.5525	32.1192	23.7002	27.4585	16.2753	17.9799
Function for plotting
c in µmol/l		L calc
1000		0.276751
900		0.276762
810		0.276774
729		0.276788
656.1		0.276804
590.49		0.276822
531.441		0.276843
478.297		0.276867
430.467		0.276894
387.42		0.276926
348.678		0.276962
313.811		0.277003
282.43		0.27705
254.187		0.277104
228.768		0.277166
205.891		0.277237
185.302		0.277318
166.772		0.277411
150.095		0.277517
135.085		0.277639
121.577		0.277779
109.419		0.277939
98.4771		0.278122
88.6294		0.278331
79.7664		0.278571
71.7898		0.278846
64.6108		0.279161
58.1497		0.279522
52.3348		0.279934
47.1013		0.280407
42.3912		0.280947
38.152		0.281566
34.3368		0.282274
30.9032		0.283085
27.8128		0.284012
25.0316		0.285073
22.5284		0.286286
20.2756		0.287673
18.248		0.289258
16.4232		0.29107
14.7809		0.29314
13.3028		0.295504
11.9725		0.298203
10.7753		0.301282
9.69774		0.304792
8.72796		0.308793
7.85517		0.313348
7.06965		0.318531
6.36269		0.324423
5.72642		0.331112
5.15378		0.338698
4.6384		0.347288
4.17456		0.357001
3.7571		0.367963
3.38139		0.380311
3.04325		0.394187
2.73893		0.409742
2.46503		0.427128
2.21853		0.446499
1.99668		0.468005
1.79701		0.491787
1.61731		0.517971
1.45558		0.546662
1.31002		0.577933
1.17902		0.611823
1.06112		0.648322
0.955005		0.687369
0.859504		0.728843
0.773554		0.772561
0.696199		0.818276
0.626579		0.865681
0.563921		0.914411
0.507529		0.96406
0.456776		1.01418
0.411098		1.06433
0.369988		1.11403
0.33299		1.16285
0.299691		1.21037
0.269722		1.25623
0.242749		1.30011
0.218475		1.34177
0.196627		1.38101
0.176964		1.41771
0.159268		1.45181
0.143341		1.48328
0.129007		1.51217
0.116106		1.53855
0.104496		1.56251
0.0940461		1.58419
0.0846415		1.60373
0.0761773		1.62126
0.0685596		1.63695
0.0617037		1.65096
0.0555333		1.66342
0.04998		1.67448
0.044982		1.68429
0.0404838		1.69296
0.0364354		1.70062
0.0327919		1.70738
0.0295127		1.71333
0.0265614		1.71856
0.0239053		1.72317
0.0215147		1.72721
0.0193633		1.73075
0.0174269		1.73387
0.0156842		1.73659
0.0141158		1.73898
0.0127042		1.74107
0.0114338		1.7429
0.0102904		1.74451
0.00926139		1.74591
0.00833525		1.74713
0.00750172		1.7482
0.00675155		1.74914
0.0060764		1.74996
0.00546876		1.75068
0.00492188		1.7513
0.00442969		1.75185
0.00398672		1.75233
0.00358805		1.75274
0.00322925		1.75311
0.00290632		1.75343
0.00261569		1.7537
0.00235412		1.75395
0.00211871		1.75416
0.00190684		1.75434
0.00171615		1.7545
0.00154454		1.75465
0.00139008		1.75477
0.00125108		1.75488
0.00112597		1.75497
0.00101337		1.75505
0.000912034		1.75512
0.000820831		1.75519
0.000738748		1.75524
0.000664873		1.75529
0.000598386		1.75533
0.000538547		1.75537
0.000484693		1.7554
0.000436223		1.75543
0.000392601		1.75545
0.000353341		1.75547
0.000318007		1.75549
0.000286206		1.75551
0.000257585		1.75552
0.000231827		1.75553
0.000208644		1.75554
0.00018778		1.75555
0.000169002		1.75556
0.000152102		1.75557
0.000136891		1.75557
0.000123202		1.75558
0.000110882		1.75558
9.97939e-05		1.75559
8.98145e-05		1.75559
8.0833e-05		1.75559
7.27497e-05		1.7556
6.54748e-05		1.7556
5.89273e-05		1.7556
5.30346e-05		1.7556
4.77311e-05		1.75561
4.2958e-05		1.75561
3.86622e-05		1.75561
3.4796e-05		1.75561
3.13164e-05		1.75561
2.81847e-05		1.75561
2.53663e-05		1.75561
2.28296e-05		1.75561
2.05467e-05		1.75561
1.8492e-05		1.75561
1.66428e-05		1.75561
1.49785e-05		1.75561
1.34807e-05		1.75561
1.21326e-05		1.75561
1.09193e-05		1.75561
9.82741e-06		1.75561
8.84467e-06		1.75561
7.9602e-06		1.75561

## Sheet: (2R,3S)-VOR; 1
Compound:		(2R,3S)-VOR
Experiment:		No. 1
Calculation											Original data: hypocotyl length in cm
Concentration		Hypocotyl length		Hypocotyl	ABS(lc-l)/lc						No.	Concentration in µmol/l
in µmol/l		Avearge	SD in cm	length calc.							No.	0	0.0001	0.0003	0.001	0.003	0.01	0.03	0.1	0.3	1	3	10
		in cm	in cm	in cm							1	2.1	1.7	1.4	1.8	1.6	1.7	1.2	1	0.5	0.3	0.3	0.4
1e-100	*	1.88667	0.216131	1.74625	0.0804114		SUM	0.816763			2	2.2	1.9	1.9	1.7	1.4	1.6	1.1	1	0.5	0.4	0.4	0.4
0.0001		1.74333	0.145468	1.74139	0.0011147						3	2.1	1.8	1.5	1.8	1.3	1.7	1.2	0.8	0.4	0.5	0.3	0.4
0.0003		1.57407	0.140309	1.73351	0.0919725		max	1.74625	cm		4	1.6	2.1	1.4	1.5	1.2	1.7	1.2	0.9	0.4	0.4	0.4	0.4
0.001		1.64333	0.16955	1.70998	0.0389729		min	0.300634	cm		5	2.1	1.5	1.6	1.3	1.5	1.4	1.2	0.9	0.4	0.5	0.3	0.3
0.003		1.4	0.155364	1.65435	0.153745		nH	-0.882859			6	2.2	1.7	1.8	2	1.4	1.7	1.1	0.8	0.5	0.4	0.4	0.3
0.01		1.60333	0.144993	1.50881	0.0626466		IC50	0.0631444	µmol/l		7	2.1	1.8	1.6	1.7	1.3	1.3	1.2	0.9	0.4	0.4	0.4	0.3
0.03		1.18	0.0886683	1.25271	0.0580428						8	2.1	1.8	1.5	1.8	1.1	1.5	1.1	1	0.5	0.3	0.3	0.3
0.1		0.953333	0.0776079	0.878732	0.0848967						9	2	1.9	1.6	1.8	1.6	1.6	1.2	1	0.5	0.4	0.4	0.2
0.3		0.47	0.0702213	0.592189	0.206335						10	1.8	1.8	1.7	1.7	1.5	1.7	1.1	1	0.6	0.4	0.4	0.4
1		0.416667	0.0698932	0.416667	5.25693e-09						11	1.7	1.7	1.6	1.6	1.4	1.6	1.1	1	0.5	0.4	0.3	0.3
3		0.36	0.0621455	0.346931	0.0376706						12	1.7	1.6	1.6	1.7	1.6	1.2	1.1	1	0.5	0.3	0.4	0.3
10		0.316667	0.0647719	0.316969	0.00095484						13	2	1.8	1.3	1.7	1.2	1.5	1.2	0.8	0.4	0.5	0.4	0.4
											14	2.1	1.9	1.6	1.3	1.2	1.6	1.1	0.9	0.5	0.4	0.3	0.3
											15	1.7	1.5	1.7	1.5	1.5	1.7	1.1	1	0.4	0.3	0.4	0.3
											16	1.6	1.8	1.5	1.8	1.5	1.7	1.1	1	0.4	0.4	0.5	0.4
											17	1.8	2	1.5	1.8	1.1	1.5	1.2	0.9	0.5	0.4	0.4	0.2
											18	2	1.7	1.6	1.8	1.6	1.5	1.1	0.8	0.5	0.5	0.3	0.3
											19	1.6	1.7	1.7	1.5	1.1	1.6	1.1	0.9	0.4	0.4	0.4	0.3
											20	2	1.7	1.7	1.4	1.5	1.6	1.2	1	0.5	0.4	0.3	0.3
											21	1.8	1.8	1.4	1.6	1.4	1.8	1.2	0.9	0.6	0.5	0.3	0.3
											22	2.1	1.7	1.6	1.4	1.6	1.6	1.2	1	0.5	0.4	0.4	0.2
											23	1.8	1.6	1.7	1.6	1.4	1.8	1.2	1	0.4	0.4	0.3	0.3
											24	2.1	1.8	1.7	1.6	1.5	1.5	1.4	1	0.4	0.5	0.4	0.3
											25	1.6	1.8	1.5	1.5	1.4	1.5	1.4	1	0.6	0.6	0.4	0.4
											26	1.7	1.8	1.4	1.7	1.4	1.5	1.2	1	0.4	0.4	0.5	0.4
											27	1.6	1.5	1.4	1.8	1.4	1.8	1.1	1.1	0.6	0.4	0.3	0.3
											28	1.6	1.6		1.8	1.5	1.8	1.4	1	0.4	0.4	0.3	0.2
											29	1.7	1.8		1.6	1.5	1.7	1.2	1	0.4	0.4	0.3	0.3
											30	2.1	1.5		1.5	1.3	1.7	1.2	1	0.5	0.5	0.3	0.3
											Average	1.88667	1.74333	1.57407	1.64333	1.4	1.60333	1.18	0.953333	0.47	0.416667	0.36	0.316667
	*	The value for the control (0 µmol/l) was mathematically treated as 10-100 µmol/l									SD	0.216131	0.145468	0.140309	0.16955	0.155364	0.144993	0.0886683	0.0776079	0.0702213	0.0698932	0.0621455	0.0647719
											SD in %	11.4557	8.34424	8.91375	10.3174	11.0974	9.04323	7.51426	8.14069	14.9407	16.7744	17.2627	20.4543
Function for plotting
c in µmol/l		L calc
1000		0.300917
900		0.300945
810		0.300975
729		0.301009
656.1		0.301045
590.49		0.301085
531.441		0.301129
478.297		0.301177
430.467		0.30123
387.42		0.301288
348.678		0.301352
313.811		0.301422
282.43		0.301499
254.187		0.301583
228.768		0.301676
205.891		0.301777
185.302		0.301888
166.772		0.30201
150.095		0.302144
135.085		0.302291
121.577		0.302453
109.419		0.30263
98.4771		0.302824
88.6294		0.303037
79.7664		0.303271
71.7898		0.303528
64.6108		0.303809
58.1497		0.304118
52.3348		0.304456
47.1013		0.304828
42.3912		0.305235
38.152		0.305682
34.3368		0.306173
30.9032		0.30671
27.8128		0.3073
25.0316		0.307946
22.5284		0.308655
20.2756		0.309432
18.248		0.310284
16.4232		0.311218
14.7809		0.312242
13.3028		0.313363
11.9725		0.314592
10.7753		0.315938
9.69774		0.317413
8.72796		0.319028
7.85517		0.320796
7.06965		0.322731
6.36269		0.324849
5.72642		0.327166
5.15378		0.3297
4.6384		0.332472
4.17456		0.3355
3.7571		0.338809
3.38139		0.342423
3.04325		0.346368
2.73893		0.350672
2.46503		0.355365
2.21853		0.360479
1.99668		0.366049
1.79701		0.372111
1.61731		0.378702
1.45558		0.385863
1.31002		0.393637
1.17902		0.402067
1.06112		0.411199
0.955005		0.421079
0.859504		0.431755
0.773554		0.443276
0.696199		0.45569
0.626579		0.469044
0.563921		0.483385
0.507529		0.498759
0.456776		0.515206
0.411098		0.532764
0.369988		0.551466
0.33299		0.571339
0.299691		0.592401
0.269722		0.614665
0.242749		0.638131
0.218475		0.662788
0.196627		0.688617
0.176964		0.715582
0.159268		0.743636
0.143341		0.772718
0.129007		0.802754
0.116106		0.833654
0.104496		0.865317
0.0940461		0.897631
0.0846415		0.930472
0.0761773		0.963708
0.0685596		0.9972
0.0617037		1.03081
0.0555333		1.06438
0.04998		1.09778
0.044982		1.13086
0.0404838		1.16348
0.0364354		1.19552
0.0327919		1.22687
0.0295127		1.2574
0.0265614		1.28703
0.0239053		1.31567
0.0215147		1.34325
0.0193633		1.36972
0.0174269		1.39504
0.0156842		1.41918
0.0141158		1.44212
0.0127042		1.46386
0.0114338		1.4844
0.0102904		1.50375
0.00926139		1.52195
0.00833525		1.53902
0.00750172		1.55499
0.00675155		1.5699
0.0060764		1.58381
0.00546876		1.59674
0.00492188		1.60876
0.00442969		1.61991
0.00398672		1.63023
0.00358805		1.63977
0.00322925		1.64859
0.00290632		1.65673
0.00261569		1.66423
0.00235412		1.67114
0.00211871		1.67749
0.00190684		1.68333
0.00171615		1.6887
0.00154454		1.69362
0.00139008		1.69814
0.00125108		1.70229
0.00112597		1.70608
0.00101337		1.70956
0.000912034		1.71274
0.000820831		1.71566
0.000738748		1.71832
0.000664873		1.72076
0.000598386		1.72299
0.000538547		1.72502
0.000484693		1.72688
0.000436223		1.72858
0.000392601		1.73013
0.000353341		1.73155
0.000318007		1.73284
0.000286206		1.73402
0.000257585		1.7351
0.000231827		1.73608
0.000208644		1.73698
0.00018778		1.7378
0.000169002		1.73855
0.000152102		1.73923
0.000136891		1.73985
0.000123202		1.74041
0.000110882		1.74093
9.97939e-05		1.7414
8.98145e-05		1.74183
8.0833e-05		1.74222
7.27497e-05		1.74258
6.54748e-05		1.7429
5.89273e-05		1.7432
5.30346e-05		1.74347
4.77311e-05		1.74372
4.2958e-05		1.74394
3.86622e-05		1.74415
3.4796e-05		1.74433
3.13164e-05		1.7445
2.81847e-05		1.74466
2.53663e-05		1.7448
2.28296e-05		1.74493
2.05467e-05		1.74504
1.8492e-05		1.74515
1.66428e-05		1.74525
1.49785e-05		1.74534
1.34807e-05		1.74542
1.21326e-05		1.74549
1.09193e-05		1.74556
9.82741e-06		1.74562
8.84467e-06		1.74568
7.9602e-06		1.74573

## Sheet: (2R,3S)-VOR; 2
Compound:		(2R,3S)-VOR
Experiment:		No. 2
Calculation											Original data: hypocotyl length in cm
Concentration		Hypocotyl length		Hypocotyl	ABS(lc-l)/lc						No.	Concentration in µmol/l
in µmol/l		Avearge	SD in cm	length calc.							No.	0	0.0001	0.0003	0.001	0.003	0.01	0.03	0.1	0.3	1	3	10
		in cm	in cm	in cm							1	1.7	1.7	1.8	1.4	1.6	1.6	1.2	0.9	0.6	0.5	0.4	0.4
1e-100	*	1.62333	0.133089	1.59587	0.0172062		SUM	0.461554			2	1.5	1.5	1.9	1.5	1.5	1.7	1.3	1	0.7	0.4	0.5	0.4
0.0001		1.53103	0.0890564	1.59429	0.0396757						3	1.9	1.5	1.6	1.6	1.2	1.4	1.3	1	0.7	0.5	0.4	0.5
0.0003		1.66	0.163158	1.59133	0.0431507		max	1.59587	cm		4	1.8	1.6	2	1.6	1.3	1.5	1.4	1	0.6	0.6	0.4	0.4
0.001		1.42667	0.133735	1.58156	0.0979375		min	0.378751	cm		5	1.9	1.5	2	1.4	1.3	1.4	1.4	0.8	0.6	0.5	0.4	0.3
0.003		1.28	0.137465	1.55566	0.177196		nH	-0.960176			6	1.8	1.5	1.7	1.4	1.2	1.4	1.2	1.1	0.7	0.5	0.5	0.3
0.01		1.47667	0.143078	1.47667	1.0795e-06		IC50	0.100987	µmol/l		7	1.8	1.8	1.5	1.3	1.1	1.5	1.5	0.9	0.8	0.5	0.4	0.4
0.03		1.30667	0.111211	1.30659	5.75712e-05						8	1.7	1.6	1.6	1.5	1.2	1.4	1.5	1.1	0.6	0.5	0.5	0.4
0.1		1.00333	0.0999425	0.990182	0.0132822						9	1.7	1.5	1.6	1.2	1.4	1.2	1.3	1	0.7	0.5	0.4	0.4
0.3		0.66	0.0723974	0.695328	0.0508082						10	1.7	1.5	1.6	1.5	1.1	1.5	1.3	1	0.6	0.4	0.4	0.4
1		0.5	0.0371391	0.5	5.87574e-12						11	1.6	1.6	1.7	1.4	1.1	1.5	1.2	1	0.8	0.5	0.4	0.4
3		0.433333	0.0479463	0.423906	0.0222382						12	1.6	1.6	1.5	1.4	1.4	1.5	1.6	0.9	0.6	0.5	0.4	0.5
10		0.393333	0.052083	0.393333	1.83384e-07						13	1.8	1.4	1.8	1.4	1.1	1.4	1.3	1	0.7	0.6	0.5	0.4
											14	1.5	1.5	1.6	1.7	1.5	1.4	1.3	1	0.6	0.5	0.4	0.4
											15	1.5	1.7	1.6	1.5	1.5	1.5	1.3	1.1	0.7	0.5	0.5	0.4
											16	1.5	1.5	2	1.5	1.2	1.6	1.4	1.1	0.6	0.5	0.5	0.4
											17	1.6	1.5	1.5	1.5	1.3	1.5	1.1	1	0.6	0.5	0.4	0.4
											18	1.6	1.5	1.9	1.4	1.3	1.3	1.4	1	0.7	0.5	0.4	0.4
											19	1.5	1.4	1.7	1.4	1.2	1.4	1.3	1	0.8	0.5	0.5	0.4
											20	1.5	1.6	1.7	1.7	1.3	1.6	1.4	1.1	0.6	0.5	0.4	0.4
											21	1.5	1.5	1.7	1.4	1.3	1.3	1.4	0.9	0.6	0.5	0.4	0.4
											22	1.5	1.5	1.6	1.3	1.2	1.4	1.3	1	0.8	0.5	0.5	0.3
											23	1.7	1.5	1.5	1.5	1.4	1.2	1.2	1.1	0.6	0.5	0.5	0.3
											24	1.7	1.5	1.5	1.4	1.2	1.8	1.3	1	0.7	0.5	0.4	0.4
											25	1.6	1.5	1.5	1.2	1.2	1.7	1.2	1.2	0.6	0.5	0.4	0.5
											26	1.5	1.5	1.5	1.3	1.4	1.6	1.2	1.2	0.6	0.5	0.4	0.4
											27	1.5	1.5	1.6	1.5	1.1	1.6	1.2	0.8	0.6	0.5	0.4	0.4
											28	1.5	1.4	1.5	1.2	1.2	1.6	1.2	0.9	0.7	0.5	0.5	0.3
											29	1.5	1.5	1.5	1.5	1.4	1.5	1.2	0.9	0.7	0.5	0.4	0.4
											30	1.5		1.6	1.2	1.2	1.3	1.3	1.1	0.6	0.5	0.4	0.4
											Average	1.62333	1.53103	1.66	1.42667	1.28	1.47667	1.30667	1.00333	0.66	0.5	0.433333	0.393333
	*	The value for the control (0 µmol/l) was mathematically treated as 10-100 µmol/l									SD	0.133089	0.0890564	0.163158	0.133735	0.137465	0.143078	0.111211	0.0999425	0.0723974	0.0371391	0.0479463	0.052083
											SD in %	8.19849	5.81674	9.82882	9.37395	10.7394	9.68924	8.51102	9.96105	10.9693	7.42781	11.0645	13.2415
Function for plotting
c in µmol/l		L calc
1000		0.378928
900		0.378947
810		0.378968
729		0.378991
656.1		0.379016
590.49		0.379045
531.441		0.379076
478.297		0.37911
430.467		0.379149
387.42		0.379191
348.678		0.379238
313.811		0.37929
282.43		0.379347
254.187		0.379411
228.768		0.379481
205.891		0.379559
185.302		0.379645
166.772		0.37974
150.095		0.379845
135.085		0.379961
121.577		0.38009
109.419		0.380232
98.4771		0.38039
88.6294		0.380564
79.7664		0.380757
71.7898		0.38097
64.6108		0.381206
58.1497		0.381467
52.3348		0.381755
47.1013		0.382075
42.3912		0.382427
38.152		0.382817
34.3368		0.383249
30.9032		0.383726
27.8128		0.384253
25.0316		0.384836
22.5284		0.38548
20.2756		0.386192
18.248		0.386979
16.4232		0.387848
14.7809		0.388809
13.3028		0.38987
11.9725		0.391042
10.7753		0.392336
9.69774		0.393764
8.72796		0.395341
7.85517		0.39708
7.06965		0.398999
6.36269		0.401115
5.72642		0.403448
5.15378		0.406018
4.6384		0.408849
4.17456		0.411966
3.7571		0.415396
3.38139		0.419167
3.04325		0.423313
2.73893		0.427865
2.46503		0.432861
2.21853		0.43834
1.99668		0.444342
1.79701		0.450911
1.61731		0.458092
1.45558		0.465934
1.31002		0.474485
1.17902		0.483797
1.06112		0.493922
0.955005		0.504912
0.859504		0.516819
0.773554		0.529695
0.696199		0.543588
0.626579		0.558544
0.563921		0.574605
0.507529		0.591806
0.456776		0.610175
0.411098		0.629731
0.369988		0.650485
0.33299		0.672433
0.299691		0.69556
0.269722		0.719836
0.242749		0.745215
0.218475		0.771634
0.196627		0.799018
0.176964		0.827272
0.159268		0.856287
0.143341		0.88594
0.129007		0.916096
0.116106		0.946612
0.104496		0.977334
0.0940461		1.00811
0.0846415		1.03878
0.0761773		1.06918
0.0685596		1.09918
0.0617037		1.12862
0.0555333		1.15738
0.04998		1.18534
0.044982		1.2124
0.0404838		1.23846
0.0364354		1.26345
0.0327919		1.28733
0.0295127		1.31005
0.0265614		1.33157
0.0239053		1.35191
0.0215147		1.37104
0.0193633		1.389
0.0174269		1.4058
0.0156842		1.42146
0.0141158		1.43604
0.0127042		1.44957
0.0114338		1.4621
0.0102904		1.47368
0.00926139		1.48436
0.00833525		1.49419
0.00750172		1.50323
0.00675155		1.51153
0.0060764		1.51913
0.00546876		1.52609
0.00492188		1.53246
0.00442969		1.53827
0.00398672		1.54357
0.00358805		1.54841
0.00322925		1.55281
0.00290632		1.55682
0.00261569		1.56047
0.00235412		1.56379
0.00211871		1.5668
0.00190684		1.56954
0.00171615		1.57202
0.00154454		1.57428
0.00139008		1.57632
0.00125108		1.57818
0.00112597		1.57986
0.00101337		1.58138
0.000912034		1.58276
0.000820831		1.58401
0.000738748		1.58514
0.000664873		1.58616
0.000598386		1.58709
0.000538547		1.58793
0.000484693		1.58869
0.000436223		1.58938
0.000392601		1.59
0.000353341		1.59056
0.000318007		1.59107
0.000286206		1.59153
0.000257585		1.59195
0.000231827		1.59233
0.000208644		1.59267
0.00018778		1.59297
0.000169002		1.59325
0.000152102		1.5935
0.000136891		1.59373
0.000123202		1.59394
0.000110882		1.59412
9.97939e-05		1.59429
8.98145e-05		1.59444
8.0833e-05		1.59458
7.27497e-05		1.59471
6.54748e-05		1.59482
5.89273e-05		1.59492
5.30346e-05		1.59501
4.77311e-05		1.59509
4.2958e-05		1.59517
3.86622e-05		1.59524
3.4796e-05		1.5953
3.13164e-05		1.59535
2.81847e-05		1.5954
2.53663e-05		1.59545
2.28296e-05		1.59549
2.05467e-05		1.59553
1.8492e-05		1.59556
1.66428e-05		1.59559
1.49785e-05		1.59562
1.34807e-05		1.59564
1.21326e-05		1.59567
1.09193e-05		1.59569
9.82741e-06		1.5957
8.84467e-06		1.59572
7.9602e-06		1.59573

## Sheet: (2R,3S)-VOR; 3
Compound:		(2R,3S)-VOR
Experiment:		No. 3
Calculation											Original data: hypocotyl length in cm
Concentration		Hypocotyl length		Hypocotyl	ABS(lc-l)/lc						No.	Concentration in µmol/l
in µmol/l		Avearge	SD in cm	length calc.							No.	0	0.0001	0.0003	0.001	0.003	0.01	0.03	0.1	0.3	1	3	10
		in cm	in cm	in cm							1	1.7	1.7	1.8	1.7	1.5	1.5	1.4	0.8	0.8	0.6	0.5	0.5
1e-100	*	1.68571	0.106234	1.58911	0.0607944		SUM	0.372918			2	1.8	1.6	1.5	1.6	1.4	1.5	1.2	0.9	0.7	0.6	0.5	0.4
0.0001		1.59231	0.109263	1.58708	0.0032938						3	1.6	1.6	1.7	1.7	1.2	1.5	1.2	0.9	0.6	0.5	0.4	0.5
0.0003		1.52917	0.126763	1.58341	0.0342575		max	1.58911	cm		4	1.7	1.5	1.5	1.4	1.5	1.5	1.5	1.1	0.7	0.5	0.4	0.5
0.001		1.47	0.120773	1.57154	0.0646115		min	0.396274	cm		5	1.7	1.8	1.8	1.4	1.4	1.4	1.4	0.9	0.7	0.6	0.4	0.5
0.003		1.33333	0.102833	1.54085	0.134678		nH	-0.943858			6	1.7	1.6	1.6	1.6	1.5	1.7	1.2	1	0.7	0.5	0.4	0.5
0.01		1.49	0.137339	1.45063	0.0271422		IC50	0.0859095	µmol/l		7	1.6	1.7	1.6	1.5	1.2	1.5	1.2	1.2	0.7	0.6	0.4	0.4
0.03		1.26667	0.124106	1.26667	9.81832e-09						8	1.7	1.8	1.6	1.5	1.4	1.5	1.1	1	0.7	0.5	0.4	0.4
0.1		0.95	0.116708	0.950015	1.57905e-05						9	1.8	1.6	1.5	1.6	1.3	1.4	1.3	0.9	0.7	0.5	0.4	0.4
0.3		0.703333	0.0668675	0.676591	0.0395254						10	1.8	1.5	1.6	1.6	1.3	1.4	1.4	1	0.7	0.5	0.5	0.3
1		0.503333	0.0614948	0.503333	2.67591e-07						11	1.8	1.5	1.4	1.4	1.3	1.7	1.3	0.8	0.7	0.5	0.4	0.4
3		0.433333	0.0546672	0.436565	0.00740183						12	1.6	1.6	1.7	1.5	1.3	1.6	1.1	1.1	0.7	0.5	0.5	0.5
10		0.41	0.0661764	0.40951	0.00119687						13	1.8	1.5	1.5	1.5	1.5	1.5	1.1	1	0.7	0.5	0.4	0.5
											14	1.7	1.5	1.5	1.5	1.3	1.4	1.4	0.9	0.7	0.6	0.4	0.4
											15	1.6	1.8	1.4	1.3	1.2	1.4	1.5	1.1	0.7	0.5	0.5	0.4
											16	1.6	1.5	1.4	1.5	1.3	1.2	1.2	1	0.8	0.6	0.5	0.4
											17	1.9	1.5	1.4	1.3	1.3	1.7	1.2	1	0.6	0.5	0.5	0.4
											18	1.7	1.6	1.5	1.5	1.2	1.3	1.3	1	0.6	0.5	0.4	0.4
											19	1.6	1.8	1.4	1.6	1.4	1.2	1.2	0.9	0.7	0.5	0.4	0.5
											20	1.5	1.5	1.6	1.5	1.4	1.6	1.3	0.9	0.6	0.5	0.5	0.4
											21	1.5	1.5	1.4	1.3	1.3	1.5	1.1	1	0.6	0.5	0.5	0.3
											22		1.5	1.4	1.4	1.5	1.5	1.3	1	0.8	0.5	0.4	0.4
											23		1.6	1.5	1.6	1.3	1.3	1.1	0.9	0.6	0.5	0.4	0.4
											24		1.5	1.4	1.4	1.2	1.5	1.4	1.2	0.7	0.4	0.4	0.3
											25		1.5		1.3	1.4	1.7	1.2	0.8	0.8	0.4	0.5	0.4
											26		1.6		1.4	1.2	1.5	1.3	0.8	0.8	0.5	0.5	0.4
											27				1.3	1.3	1.6	1.4	0.8	0.7	0.4	0.4	0.3
											28				1.4	1.4	1.5	1.1	1	0.7	0.4	0.3	0.4
											29				1.5	1.3	1.4	1.4	0.8	0.8	0.4	0.4	0.4
											30				1.3	1.2	1.7	1.2	0.8	0.8	0.5	0.4	0.3
											Average	1.68571	1.59231	1.52917	1.47	1.33333	1.49	1.26667	0.95	0.703333	0.503333	0.433333	0.41
	*	The value for the control (0 µmol/l) was mathematically treated as 10-100 µmol/l									SD	0.106234	0.109263	0.126763	0.120773	0.102833	0.137339	0.124106	0.116708	0.0668675	0.0614948	0.0546672	0.0661764
											SD in %	6.30203	6.86194	8.28967	8.21588	7.71251	9.2174	9.79784	12.285	9.50723	12.2175	12.6155	16.1406
Function for plotting
c in µmol/l		L calc
1000		0.396447
900		0.396465
810		0.396485
729		0.396507
656.1		0.396532
590.49		0.396559
531.441		0.396588
478.297		0.396621
430.467		0.396658
387.42		0.396698
348.678		0.396742
313.811		0.396791
282.43		0.396845
254.187		0.396905
228.768		0.396971
205.891		0.397044
185.302		0.397124
166.772		0.397213
150.095		0.397311
135.085		0.397419
121.577		0.397539
109.419		0.397671
98.4771		0.397817
88.6294		0.397978
79.7664		0.398156
71.7898		0.398353
64.6108		0.39857
58.1497		0.398809
52.3348		0.399074
47.1013		0.399366
42.3912		0.399688
38.152		0.400044
34.3368		0.400437
30.9032		0.40087
27.8128		0.401349
25.0316		0.401877
22.5284		0.40246
20.2756		0.403103
18.248		0.403813
16.4232		0.404595
14.7809		0.405459
13.3028		0.406411
11.9725		0.407461
10.7753		0.408618
9.69774		0.409894
8.72796		0.411301
7.85517		0.41285
7.06965		0.414557
6.36269		0.416436
5.72642		0.418505
5.15378		0.420782
4.6384		0.423286
4.17456		0.42604
3.7571		0.429067
3.38139		0.432392
3.04325		0.436042
2.73893		0.440048
2.46503		0.44444
2.21853		0.449252
1.99668		0.454521
1.79701		0.460284
1.61731		0.466583
1.45558		0.473458
1.31002		0.480956
1.17902		0.489121
1.06112		0.498001
0.955005		0.507644
0.859504		0.518099
0.773554		0.529415
0.696199		0.54164
0.626579		0.554819
0.563921		0.568996
0.507529		0.58421
0.456776		0.600496
0.411098		0.617882
0.369988		0.636389
0.33299		0.656028
0.299691		0.6768
0.269722		0.698695
0.242749		0.721689
0.218475		0.745745
0.196627		0.770812
0.176964		0.796823
0.159268		0.823696
0.143341		0.851338
0.129007		0.879637
0.116106		0.908475
0.104496		0.937721
0.0940461		0.967235
0.0846415		0.996875
0.0761773		1.02649
0.0685596		1.05595
0.0617037		1.08509
0.0555333		1.11379
0.04998		1.14192
0.044982		1.16935
0.0404838		1.19599
0.0364354		1.22174
0.0327919		1.24653
0.0295127		1.27029
0.0265614		1.29298
0.0239053		1.31456
0.0215147		1.33501
0.0193633		1.35433
0.0174269		1.37252
0.0156842		1.38959
0.0141158		1.40557
0.0127042		1.42049
0.0114338		1.43438
0.0102904		1.44728
0.00926139		1.45925
0.00833525		1.47032
0.00750172		1.48054
0.00675155		1.48996
0.0060764		1.49863
0.00546876		1.50661
0.00492188		1.51392
0.00442969		1.52063
0.00398672		1.52677
0.00358805		1.53239
0.00322925		1.53753
0.00290632		1.54222
0.00261569		1.5465
0.00235412		1.5504
0.00211871		1.55396
0.00190684		1.5572
0.00171615		1.56014
0.00154454		1.56282
0.00139008		1.56526
0.00125108		1.56748
0.00112597		1.56949
0.00101337		1.57132
0.000912034		1.57298
0.000820831		1.57449
0.000738748		1.57586
0.000664873		1.5771
0.000598386		1.57823
0.000538547		1.57925
0.000484693		1.58017
0.000436223		1.58101
0.000392601		1.58177
0.000353341		1.58246
0.000318007		1.58309
0.000286206		1.58366
0.000257585		1.58417
0.000231827		1.58464
0.000208644		1.58506
0.00018778		1.58544
0.000169002		1.58579
0.000152102		1.5861
0.000136891		1.58638
0.000123202		1.58664
0.000110882		1.58687
9.97939e-05		1.58708
8.98145e-05		1.58728
8.0833e-05		1.58745
7.27497e-05		1.5876
6.54748e-05		1.58775
5.89273e-05		1.58788
5.30346e-05		1.58799
4.77311e-05		1.5881
4.2958e-05		1.58819
3.86622e-05		1.58828
3.4796e-05		1.58836
3.13164e-05		1.58843
2.81847e-05		1.58849
2.53663e-05		1.58855
2.28296e-05		1.5886
2.05467e-05		1.58865
1.8492e-05		1.58869
1.66428e-05		1.58873
1.49785e-05		1.58877
1.34807e-05		1.5888
1.21326e-05		1.58883
1.09193e-05		1.58885
9.82741e-06		1.58888
8.84467e-06		1.5889
7.9602e-06		1.58892

## Sheet: Summary VOR
IC50 and nH of voriconazole in cress hypocotyl elongation assays
Compound	IC50			nH			Exp. 1		Exp. 2		Exp. 3
	Average	SD	RSD	Average	SD	SD in %	IC50	nH	IC50	nH	IC50	nH
	µmol/l	µmol/l	%	µmol/l	µmol/l	%	µmol/l		µmol/l		µmol/l
(2R,3S)-VOR	0.0833469	0.019051	22.8574	-0.928964	0.0407535	4.38698	0.0631444	-0.882859	0.100987	-0.960176	0.0859095	-0.943858
